# Supplementary material for: Structures Controlled by Entropy: The Flexibility of Strychnine as Example
Source: Molecules. 2022 Nov 17;27(22):7987. doi: 10.3390/molecules27227987 (PMC9692940; doi:10.3390/molecules27227987)
Supplement: Supplementary file 1 [file molecules-27-07987-s001.zip]

Archive with 1 entries (1 files):
- molecules-2003614-supplementary.pdf
